# Supplementary material for: New records for the shallow-water chiton fauna (Mollusca, Polyplacophora) of the Azores (NE Atlantic)
Source: Zookeys. 2013 Jun 24;(312):23–38. doi: 10.3897/zookeys.312.4768 (PMC3698564; doi:10.3897/zookeys.312.4768)
Supplement: XML Treatment for Hanleya hanleyi [file zookeys.312.4768-treatment1.xml]

<!DOCTYPE tp:taxon-treatment
  PUBLIC "-//TaxonX//DTD Taxonomic Treatment Publishing DTD v0 20100105//EN" "tax-treatment-NSO.dtd">
<tp:taxon-treatment xmlns:tp="http://www.plazi.org/taxpub"><tp:treatment-meta><mixed-citation publication-type="journal"><person-group><name><surname>Ávila</surname><given-names>Sérgio P.</given-names></name><name><surname>Sigwart</surname><given-names>Julia</given-names></name></person-group><article-title>New records for the shallow-water chiton fauna (Mollusca, Polyplacophora) of the Azores (NE Atlantic)</article-title><source>Zookeys</source><day>24</day><month>6</month><year>2013</year><volume>2013</volume><issue>312</issue><fpage>23</fpage><lpage>38</lpage><pub-id pub-id-type="doi">10.3897/zookeys.312.4768</pub-id></mixed-citation></tp:treatment-meta><tp:nomenclature><tp:taxon-name>
                            <tp:taxon-name-part taxon-name-part-type="genus">Hanleya</tp:taxon-name-part>
                            <tp:taxon-name-part taxon-name-part-type="species">hanleyi</tp:taxon-name-part>
                            <object-id xmlns:xlink="http://www.w3.org/1999/xlink" xlink:type="simple">http://species-id.net/wiki/Hanleya_hanleyi</object-id>
                        </tp:taxon-name><tp:taxon-authority>(Bean in Thorpe, 1844)</tp:taxon-authority><xref ref-type="fig" rid="F1">Figs 1–2</xref><tp:nomenclature-citation-list><tp:nomenclature-citation><tp:taxon-name>Hanleya debilis</tp:taxon-name><comment> Gray, 1857 = </comment></tp:nomenclature-citation><tp:nomenclature-citation><tp:taxon-name>Lepidopleurus carinatus</tp:taxon-name><comment> Dall, 1927 = </comment></tp:nomenclature-citation><tp:nomenclature-citation><tp:taxon-name>Hanleya dalli</tp:taxon-name><comment> Kaas, 1957 = </comment></tp:nomenclature-citation></tp:nomenclature-citation-list></tp:nomenclature><tp:treatment-sec sec-type="Records for the area"><title>Records for the area.</title><p><xref ref-type="bibr" rid="B46">Van Belle (1984)</xref>, <xref ref-type="bibr" rid="B27">Kaas and Van Belle (1985a)</xref>, <xref ref-type="bibr" rid="B5">Ávila and Albergaria (2002)</xref>.</p></tp:treatment-sec><tp:treatment-sec sec-type="Distribution"><title>Distribution and biotope.</title><p>From the Barents Sea south to Algarve (Portugal), the Mediterranean Sea, Azores, Madeira, Canary Islands (<xref ref-type="bibr" rid="B25">Kaas 1991</xref>), near Iceland, Faroes Islands (<xref ref-type="bibr" rid="B45">Sneli et al. 2005</xref>), Greenland and the east coast of North America (<xref ref-type="bibr" rid="B27">Kaas and Van Belle 1985a</xref>). It lives from 15 to 555 meters depth (<xref ref-type="bibr" rid="B27">Kaas and Van Belle 1985a</xref>). Usually found feeding on coralline algae.</p></tp:treatment-sec><tp:treatment-sec sec-type="Material examined"><title>Material examined.</title><p>Flores (Porto da Baleia: DBUA 551, 1 spm), Pico (Lajes do Pico, 0–3m: DBUA 662, 1 spm).</p></tp:treatment-sec><tp:treatment-sec sec-type="Fossil record"><title>Fossil record.</title><p>No fossil representatives are known from the Azores.</p></tp:treatment-sec><tp:treatment-sec sec-type="Description"><title>Description (abridged).</title><p>Small (up to 22 × 13 mm), elongate oval, dorsal elevation ratio (intermediate valve height / valve width) up to ~0.3. Valves thick, not beaked and girdle narrow, with spicules. Intermediate valves rectangular. Tegmentum uniformly creamy white to light tan, occasionally with brown mineral deposits; uniformly sculpted with numerous large granules, arranged randomly on the lateral areas of the intermediate valves. Jugal (central) area distinct, with fine longitudinal riblets larger and more widely spaced than those in the pleural (outer) areas. Girdle perinotum covered in randomly distributed projecting spicules.</p></tp:treatment-sec><tp:treatment-sec sec-type="Remarks"><title>Remarks.</title><p>This species is very rare in the Azores.</p></tp:treatment-sec><tp:treatment-sec><!--Section generated to contain objects referenced in tp:taxon-treatment.--><fig id="F1" position="float" orientation="portrait"><label>Figures 1–9.</label><caption><p>Shallow polyplacophorans from the Azores. <bold>1–2</bold> <italic><tp:taxon-name>Hanleya hanleyi</tp:taxon-name></italic> (Bean in Thorpe, 1844), DBUA 551 (Flores, Porto da Baleia) <bold>3–4</bold> <italic><tp:taxon-name>Lepidochitona</tp:taxon-name></italic> cf. <italic>canariensis</italic> (Thiele, 1909), DBUA 356 (Formigas Islets, intertidal) <bold>5</bold> <italic><tp:taxon-name>Lepidochitona piceola</tp:taxon-name></italic> (Shuttleworth, 1853), DBUA 743 (São Miguel Island, Baía do Rosto do Cão, intertidal) <bold>6–7</bold> <italic><tp:taxon-name>Lepidochitona simrothi</tp:taxon-name></italic> (Thiele, 1902), DBUA 459 (Pico, Lajes do Pico, intertidal) <bold>8</bold> <italic><tp:taxon-name>Tonicella rubra</tp:taxon-name></italic> (Linnaeus, 1767), DBUA 891 (D. João de Castro seamount, 20 m depth) <bold>9</bold> <italic><tp:taxon-name>Acanthochitona fascicularis</tp:taxon-name></italic> (Linnaeus, 1767), DBUA 667 (Pico, Lajes do Pico, 0–6 m depth).</p></caption><graphic xmlns:xlink="http://www.w3.org/1999/xlink" xlink:href="ZooKeys-312-023-g001.jpg" position="float" orientation="portrait" xlink:type="simple"/></fig></tp:treatment-sec><ref-list><ref id="B46"><mixed-citation xmlns:xlink="http://www.w3.org/1999/xlink" xlink:type="simple"><person-group><name name-style="western"><surname>Van Belle</surname><given-names>RA</given-names></name></person-group> (<year>1984</year>) <article-title>De Polyplacophora van de Azoren.</article-title><source>Gloria Maris</source><volume>23</volume>: <fpage>223</fpage>-<lpage>230</lpage>.</mixed-citation></ref><ref id="B27"><mixed-citation xmlns:xlink="http://www.w3.org/1999/xlink" xlink:type="simple"><person-group><name name-style="western"><surname>Kaas</surname><given-names>P</given-names></name><name name-style="western"><surname>Van Belle</surname><given-names>RA</given-names></name></person-group> (<year>1985a</year>) <source>Monograph of living chitons (Mollusca: Polyplacophora), Vol. 1: Order Neoloricata: Lepidopleurina.</source><publisher-name>EJ Brill/W Backhuys Eds.</publisher-name>, <publisher-loc>Leiden</publisher-loc>, <lpage>244</lpage> pp.</mixed-citation></ref><ref id="B5"><mixed-citation xmlns:xlink="http://www.w3.org/1999/xlink" xlink:type="simple"><person-group><name name-style="western"><surname>Ávila</surname><given-names>SP</given-names></name><name name-style="western"><surname>Albergaria</surname><given-names>A</given-names></name></person-group> (<year>2002</year>) <article-title>The shallow-water Polyplacophora of the Azores and some comments on the biogeographical relationships of the Azorean malacofauna.</article-title><source>Bollettino Malacologico</source><volume>38</volume>(<issue>1–4</issue>)): <fpage>41</fpage>-<lpage>44</lpage>.</mixed-citation></ref><ref id="B25"><mixed-citation xmlns:xlink="http://www.w3.org/1999/xlink" xlink:type="simple"><person-group><name name-style="western"><surname>Kaas</surname><given-names>P</given-names></name></person-group> (<year>1991</year>) <article-title>Chitons (Mollusca: Polyplacophora) procured by the CANCAP I-VII expeditions, 1976–86.</article-title><source>Zoologische Mededelingen</source><volume>65</volume>: <fpage>89</fpage>-<lpage>98</lpage>.</mixed-citation></ref><ref id="B45"><mixed-citation xmlns:xlink="http://www.w3.org/1999/xlink" xlink:type="simple"><person-group><name name-style="western"><surname>Sneli</surname><given-names>J-A</given-names></name><name name-style="western"><surname>Schiøtte</surname><given-names>T</given-names></name><name name-style="western"><surname>Jensen</surname><given-names>KR</given-names></name><name name-style="western"><surname>Wikander</surname><given-names>PB</given-names></name><name name-style="western"><surname>Stokland</surname><given-names>Ø</given-names></name><name name-style="western"><surname>Sørensen</surname><given-names>J</given-names></name></person-group> (<year>2005</year>) <article-title>The Marine Mollusca of the Faroes.</article-title><source>Annales Societatis Scientiarum Faeroensis Suplemment</source><volume>42</volume>: <fpage>1</fpage>-<lpage>190</lpage>.</mixed-citation></ref></ref-list></tp:taxon-treatment>
