# Supplementary material for: New records for the shallow-water chiton fauna (Mollusca, Polyplacophora) of the Azores (NE Atlantic)
Source: Zookeys. 2013 Jun 24;(312):23–38. doi: 10.3897/zookeys.312.4768 (PMC3698564; doi:10.3897/zookeys.312.4768)
Supplement: XML Treatment for Callochiton septemvalvis [file zookeys.312.4768-treatment2.xml]

<!DOCTYPE tp:taxon-treatment
  PUBLIC "-//TaxonX//DTD Taxonomic Treatment Publishing DTD v0 20100105//EN" "tax-treatment-NSO.dtd">
<tp:taxon-treatment xmlns:tp="http://www.plazi.org/taxpub"><tp:treatment-meta><mixed-citation publication-type="journal"><person-group><name><surname>Ávila</surname><given-names>Sérgio P.</given-names></name><name><surname>Sigwart</surname><given-names>Julia</given-names></name></person-group><article-title>New records for the shallow-water chiton fauna (Mollusca, Polyplacophora) of the Azores (NE Atlantic)</article-title><source>Zookeys</source><day>24</day><month>6</month><year>2013</year><volume>2013</volume><issue>312</issue><fpage>23</fpage><lpage>38</lpage><pub-id pub-id-type="doi">10.3897/zookeys.312.4768</pub-id></mixed-citation></tp:treatment-meta><tp:nomenclature><tp:taxon-name>
                            <tp:taxon-name-part taxon-name-part-type="genus">Callochiton</tp:taxon-name-part>
                            <tp:taxon-name-part taxon-name-part-type="species">septemvalvis</tp:taxon-name-part>
                            <object-id xmlns:xlink="http://www.w3.org/1999/xlink" xlink:type="simple">http://species-id.net/wiki/Callochiton_septemvalvis</object-id>
                        </tp:taxon-name><tp:taxon-authority>(Montagu, 1803)</tp:taxon-authority><tp:nomenclature-citation-list><tp:nomenclature-citation><tp:taxon-name>Chiton achatinus</tp:taxon-name><comment> Brown, 1827 = </comment></tp:nomenclature-citation><tp:nomenclature-citation><tp:taxon-name>Chiton doriae</tp:taxon-name><comment> Capellini, 1859 = </comment></tp:nomenclature-citation><tp:nomenclature-citation><tp:taxon-name>Chiton laevis</tp:taxon-name><comment> var. <italic>navicula</italic> Jeffreys, 1865 = </comment></tp:nomenclature-citation><tp:nomenclature-citation><tp:taxon-name>Callochiton achatinus euboecus</tp:taxon-name><comment> Kattoulas, Koukouras and Economidis, 1973 = </comment></tp:nomenclature-citation><tp:nomenclature-citation><tp:taxon-name>Chiton scytodesma</tp:taxon-name><comment> Scacchi, 1836 ? </comment></tp:nomenclature-citation><tp:nomenclature-citation><tp:taxon-name>Chiton laevis</tp:taxon-name><comment> Pennant, 1777 <italic>sensu</italic><xref ref-type="bibr" rid="B31">Montagu 1803</xref> ! </comment></tp:nomenclature-citation></tp:nomenclature-citation-list></tp:nomenclature><tp:treatment-sec sec-type="Records for the area"><title>Records for the area.</title><p><xref ref-type="bibr" rid="B33">Morton (1967)</xref>, <xref ref-type="bibr" rid="B27">Kaas and Van Belle (1985a)</xref>.</p></tp:treatment-sec><tp:treatment-sec sec-type="Distribution"><title>Distribution and biotope.</title><p>All Atlantic coasts of Europe, from Scandinavia, Britain and Ireland, south to the Mediterranean Sea, Morocco (<xref ref-type="bibr" rid="B25">Kaas 1991</xref>), Azores and Canary Islands (<xref ref-type="bibr" rid="B28">Kaas and Van Belle 1985b</xref>). From shallow subtidal to 500 m depth, usually on red algae and other hard substrates (<xref ref-type="bibr" rid="B40">Poppe and Goto 1991</xref>). The animals can be extremely cryptic, grazing on the underside of stones and small boulders where their colours proved good camouflage.</p></tp:treatment-sec><tp:treatment-sec sec-type="Material examined"><title>Material examined.</title><p>No material seen.</p></tp:treatment-sec><tp:treatment-sec sec-type="Fossil record"><title>Fossil record.</title><p>No fossil representatives are known from the Azores.</p></tp:treatment-sec><tp:treatment-sec sec-type="Description"><title>Description (abridged).</title><p>Moderate size (up to 22 × 14 mm), dorsal elevation ratio = 0.35 to 0.46, oval, valves beaked. Tegmentum very finely granulose, orange to brick red, often with white markings, or with shades of green, bright yellow, or bright orange. Intermediate valves rectangular. Sculpture smooth and glossy to the naked eye, diagonally set with black dots (the pigment cups of the ‘shell-eyes’); under magnification the valves are sculptured with small granules arranged in quincunx. Wide girdle, usually about 1/3 of the animal’s total width and covered in spicules, with a short marginal fringe of spicules. The girdle is coloured yellow or orange with red markings.</p></tp:treatment-sec><tp:treatment-sec sec-type="Remarks"><title>Remarks.</title><p>If this species does occur in the Azores, it must be very rare, as not a single specimen was found in the DBUA or DOP/ML collections. The species <italic><tp:taxon-name>Callochiton septemvalvis</tp:taxon-name></italic> was originally described from an abnormal specimen with seven valves. <xref ref-type="bibr" rid="B31">Montagu (1803)</xref> believed its missing valve to be a characteristic of an undescribed species of chiton. Although that specimen did represent an undescribed species, normal individuals of <italic><tp:taxon-name>Callochiton septemvalvis</tp:taxon-name></italic> have eight valves. Some authorities have criticised the name ‘ <italic>septemvalvis</italic>’ as being misleading, but as it was the first epithet used to describe a valid species, the name remains valid.</p></tp:treatment-sec><ref-list><ref id="B31"><mixed-citation xmlns:xlink="http://www.w3.org/1999/xlink" xlink:type="simple"><person-group><name name-style="western"><surname>Montagu</surname><given-names>G</given-names></name></person-group> (<year>1803</year>) <source>Testacea brittanica or natural history of British shells, marine, land and fresh-water, including the most minute: systematically arranged and embellished with figures. London; Supplement, Exeter [1808].</source></mixed-citation></ref><ref id="B33"><mixed-citation xmlns:xlink="http://www.w3.org/1999/xlink" xlink:type="simple"><person-group><name name-style="western"><surname>Morton</surname><given-names>B</given-names></name></person-group> (<year>1967</year>) <source>Malacological Report. Chelsea College Azores Expedition, July–October 1965. Final Report: 30–38.</source></mixed-citation></ref><ref id="B27"><mixed-citation xmlns:xlink="http://www.w3.org/1999/xlink" xlink:type="simple"><person-group><name name-style="western"><surname>Kaas</surname><given-names>P</given-names></name><name name-style="western"><surname>Van Belle</surname><given-names>RA</given-names></name></person-group> (<year>1985a</year>) <source>Monograph of living chitons (Mollusca: Polyplacophora), Vol. 1: Order Neoloricata: Lepidopleurina.</source><publisher-name>EJ Brill/W Backhuys Eds.</publisher-name>, <publisher-loc>Leiden</publisher-loc>, <lpage>244</lpage> pp.</mixed-citation></ref><ref id="B25"><mixed-citation xmlns:xlink="http://www.w3.org/1999/xlink" xlink:type="simple"><person-group><name name-style="western"><surname>Kaas</surname><given-names>P</given-names></name></person-group> (<year>1991</year>) <article-title>Chitons (Mollusca: Polyplacophora) procured by the CANCAP I-VII expeditions, 1976–86.</article-title><source>Zoologische Mededelingen</source><volume>65</volume>: <fpage>89</fpage>-<lpage>98</lpage>.</mixed-citation></ref><ref id="B28"><mixed-citation xmlns:xlink="http://www.w3.org/1999/xlink" xlink:type="simple"><person-group><name name-style="western"><surname>Kaas</surname><given-names>P</given-names></name><name name-style="western"><surname>Van Belle</surname><given-names>RA</given-names></name></person-group> (<year>1985b</year>) <source>Monograph of living chitons (Mollusca: Polyplacophora), Vol. 2: Suborder Ischnochitonina: Ischnochitonidae: Schizoplacinae, Callochitoninae &amp; Lepidochitoninae.</source><publisher-name>EJ Brill/W Backhuys Eds.</publisher-name>, <publisher-loc>Leiden</publisher-loc>, <lpage>198</lpage> pp.</mixed-citation></ref><ref id="B40"><mixed-citation xmlns:xlink="http://www.w3.org/1999/xlink" xlink:type="simple"><person-group><name name-style="western"><surname>Poppe</surname><given-names>GT</given-names></name><name name-style="western"><surname>Goto</surname><given-names>Y</given-names></name></person-group> (<year>1991</year>) <source>European seashells, Vol. 1 (Polyplacophora, Caudofoveata, Solenogastra, Gastropoda).</source><publisher-name>Verlag Christa Hemmen</publisher-name>, <publisher-loc>Wiesbaden</publisher-loc>, <lpage>352</lpage> pp.</mixed-citation></ref></ref-list></tp:taxon-treatment>
