# Supplementary material for: New records for the shallow-water chiton fauna (Mollusca, Polyplacophora) of the Azores (NE Atlantic)
Source: Zookeys. 2013 Jun 24;(312):23–38. doi: 10.3897/zookeys.312.4768 (PMC3698564; doi:10.3897/zookeys.312.4768)
Supplement: XML Treatment for Lepidochitona cf. canariensis [file zookeys.312.4768-treatment3.xml]

<!DOCTYPE tp:taxon-treatment
  PUBLIC "-//TaxonX//DTD Taxonomic Treatment Publishing DTD v0 20100105//EN" "tax-treatment-NSO.dtd">
<tp:taxon-treatment xmlns:tp="http://www.plazi.org/taxpub"><tp:treatment-meta><mixed-citation publication-type="journal"><person-group><name><surname>Ávila</surname><given-names>Sérgio P.</given-names></name><name><surname>Sigwart</surname><given-names>Julia</given-names></name></person-group><article-title>New records for the shallow-water chiton fauna (Mollusca, Polyplacophora) of the Azores (NE Atlantic)</article-title><source>Zookeys</source><day>24</day><month>6</month><year>2013</year><volume>2013</volume><issue>312</issue><fpage>23</fpage><lpage>38</lpage><pub-id pub-id-type="doi">10.3897/zookeys.312.4768</pub-id></mixed-citation></tp:treatment-meta><tp:nomenclature><tp:taxon-name>
                            <tp:taxon-name-part taxon-name-part-type="genus">Lepidochitona</tp:taxon-name-part>
                            <tp:taxon-name-part taxon-name-part-type="cf">cf.</tp:taxon-name-part>
                            <tp:taxon-name-part taxon-name-part-type="species">canariensis</tp:taxon-name-part>
                        </tp:taxon-name><tp:taxon-authority>(Thiele, 1909)</tp:taxon-authority><xref ref-type="fig" rid="F1">Figs 3–4</xref><tp:nomenclature-citation-list><tp:nomenclature-citation><tp:taxon-name>Trachydermon canariensis</tp:taxon-name><comment> Thiele, 1909 </comment></tp:nomenclature-citation></tp:nomenclature-citation-list></tp:nomenclature><tp:treatment-sec sec-type="Records for the area"><title>Records for the area.</title><p>This is the first record for the Azores.</p></tp:treatment-sec><tp:treatment-sec sec-type="Distribution"><title>Distribution and biotope.</title><p>The Mediterranean Sea (<xref ref-type="bibr" rid="B20">Dell’Angelo and Tringali 2000</xref>), Morocco (<xref ref-type="bibr" rid="B19">Dell’Angelo and Smriglio 1999</xref>), Madeira, Canary Islands and Cape Verde (<xref ref-type="bibr" rid="B28">Kaas and Van Belle 1985b</xref>), Savage Islands (Ilhas Selvagens) (<xref ref-type="bibr" rid="B2">Albuquerque et al. 2009</xref>) to Mauritania (<xref ref-type="bibr" rid="B3">Anseeuw and Verstraeten 2009</xref>), and now the Azores (this work). Intertidal down to 20 m depth.</p></tp:treatment-sec><tp:treatment-sec sec-type="Material examined"><title>Material examined.</title><p>Formigas Islets (intertidal zone: DBUA 337, 2 spm; DBUA 356, 1 spm), São Miguel (intertidal: DBUA 747, 1 spm).</p></tp:treatment-sec><tp:treatment-sec sec-type="Fossil record"><title>Fossil record.</title><p>No fossil representatives are known from the Azores.</p></tp:treatment-sec><tp:treatment-sec sec-type="Description"><title>Description (abridged).</title><p>Small size (up to 8.5 × 5 mm), dorsal elevation ratio = 0.39 (<xref ref-type="bibr" rid="B28">Kaas and Van Belle 1985b</xref>). Tegmentum sculptured with diamond-shaped granules. Girdle narrow, densely covered in small calcareous pustules and scattered spines.</p></tp:treatment-sec><tp:treatment-sec sec-type="Remarks"><title>Remarks.</title><p>This is a rare species, known only from a small number of specimens in the Azores.</p><fig id="F1" position="float" orientation="portrait"><label>Figures 1–9.</label><caption><p>Shallow polyplacophorans from the Azores. <bold>1–2</bold> <italic><tp:taxon-name>Hanleya hanleyi</tp:taxon-name></italic> (Bean in Thorpe, 1844), DBUA 551 (Flores, Porto da Baleia) <bold>3–4</bold> <italic><tp:taxon-name>Lepidochitona</tp:taxon-name></italic> cf. <italic>canariensis</italic> (Thiele, 1909), DBUA 356 (Formigas Islets, intertidal) <bold>5</bold> <italic><tp:taxon-name>Lepidochitona piceola</tp:taxon-name></italic> (Shuttleworth, 1853), DBUA 743 (São Miguel Island, Baía do Rosto do Cão, intertidal) <bold>6–7</bold> <italic><tp:taxon-name>Lepidochitona simrothi</tp:taxon-name></italic> (Thiele, 1902), DBUA 459 (Pico, Lajes do Pico, intertidal) <bold>8</bold> <italic><tp:taxon-name>Tonicella rubra</tp:taxon-name></italic> (Linnaeus, 1767), DBUA 891 (D. João de Castro seamount, 20 m depth) <bold>9</bold> <italic><tp:taxon-name>Acanthochitona fascicularis</tp:taxon-name></italic> (Linnaeus, 1767), DBUA 667 (Pico, Lajes do Pico, 0–6 m depth).</p></caption><graphic xmlns:xlink="http://www.w3.org/1999/xlink" xlink:href="ZooKeys-312-023-g001.jpg" position="float" orientation="portrait" xlink:type="simple"/></fig></tp:treatment-sec><ref-list><ref id="B20"><mixed-citation xmlns:xlink="http://www.w3.org/1999/xlink" xlink:type="simple"><person-group><name name-style="western"><surname>Dell’Angelo</surname><given-names>B</given-names></name><name name-style="western"><surname>Tringali</surname><given-names>LP</given-names></name></person-group> (<year>2000</year>) <article-title>Prima segnalazione di <italic>Lepidochitona canariensis</italic> (Thiele, 1909) (Polyplacophora: Ischnochitonidae) per il Mar Mediterraneo.</article-title><source>Bollettino Malacologico</source><volume>35</volume>: <fpage>51</fpage>-<lpage>52</lpage>.</mixed-citation></ref><ref id="B19"><mixed-citation xmlns:xlink="http://www.w3.org/1999/xlink" xlink:type="simple"><person-group><name name-style="western"><surname>Dell’Angelo</surname><given-names>B</given-names></name><name name-style="western"><surname>Smriglio</surname><given-names>C</given-names></name></person-group> (<year>1999</year>) <source>Chitoni viventi del Mediterraneo.</source><publisher-name>Edizioni Evolver</publisher-name>, <publisher-loc>Roma</publisher-loc>, <lpage>256</lpage> pp.</mixed-citation></ref><ref id="B28"><mixed-citation xmlns:xlink="http://www.w3.org/1999/xlink" xlink:type="simple"><person-group><name name-style="western"><surname>Kaas</surname><given-names>P</given-names></name><name name-style="western"><surname>Van Belle</surname><given-names>RA</given-names></name></person-group> (<year>1985b</year>) <source>Monograph of living chitons (Mollusca: Polyplacophora), Vol. 2: Suborder Ischnochitonina: Ischnochitonidae: Schizoplacinae, Callochitoninae &amp; Lepidochitoninae.</source><publisher-name>EJ Brill/W Backhuys Eds.</publisher-name>, <publisher-loc>Leiden</publisher-loc>, <lpage>198</lpage> pp.</mixed-citation></ref><ref id="B2"><mixed-citation xmlns:xlink="http://www.w3.org/1999/xlink" xlink:type="simple"><person-group><name name-style="western"><surname>Albuquerque</surname><given-names>M</given-names></name><name name-style="western"><surname>Borges</surname><given-names>JP</given-names></name><name name-style="western"><surname>Calado</surname><given-names>G</given-names></name></person-group> (<year>2009</year>) <source>Moluscos marinhos.</source><publisher-name>Atlas das Ilhas Selvagens. Direcção Regional do Ambiente</publisher-name>, <publisher-loc>Funchal</publisher-loc>, <lpage>309</lpage> pp.</mixed-citation></ref><ref id="B3"><mixed-citation xmlns:xlink="http://www.w3.org/1999/xlink" xlink:type="simple"><person-group><name name-style="western"><surname>Anseeuw</surname><given-names>B</given-names></name><name name-style="western"><surname>Verstraeten</surname><given-names>J</given-names></name></person-group> (<year>2009</year>) <article-title>Range extension for <italic>Lepidochitona canariensis</italic> (Thiele, 1909) (Mollusca: Polyplacophora: Tonicellidae).</article-title><source>Neptunea</source><volume>8</volume> (<issue>4</issue>): <fpage>30</fpage>-<lpage>31</lpage>.</mixed-citation></ref></ref-list></tp:taxon-treatment>
