# Supplementary material for: New records for the shallow-water chiton fauna (Mollusca, Polyplacophora) of the Azores (NE Atlantic)
Source: Zookeys. 2013 Jun 24;(312):23–38. doi: 10.3897/zookeys.312.4768 (PMC3698564; doi:10.3897/zookeys.312.4768)
Supplement: XML Treatment for Lepidochitona piceola [file zookeys.312.4768-treatment4.xml]

<!DOCTYPE tp:taxon-treatment
  PUBLIC "-//TaxonX//DTD Taxonomic Treatment Publishing DTD v0 20100105//EN" "tax-treatment-NSO.dtd">
<tp:taxon-treatment xmlns:tp="http://www.plazi.org/taxpub"><tp:treatment-meta><mixed-citation publication-type="journal"><person-group><name><surname>Ávila</surname><given-names>Sérgio P.</given-names></name><name><surname>Sigwart</surname><given-names>Julia</given-names></name></person-group><article-title>New records for the shallow-water chiton fauna (Mollusca, Polyplacophora) of the Azores (NE Atlantic)</article-title><source>Zookeys</source><day>24</day><month>6</month><year>2013</year><volume>2013</volume><issue>312</issue><fpage>23</fpage><lpage>38</lpage><pub-id pub-id-type="doi">10.3897/zookeys.312.4768</pub-id></mixed-citation></tp:treatment-meta><tp:nomenclature><tp:taxon-name>
                            <tp:taxon-name-part taxon-name-part-type="genus">Lepidochitona</tp:taxon-name-part>
                            <tp:taxon-name-part taxon-name-part-type="species">piceola</tp:taxon-name-part>
                            <object-id xmlns:xlink="http://www.w3.org/1999/xlink" xlink:type="simple">http://species-id.net/wiki/Lepidochitona_piceola</object-id>
                        </tp:taxon-name><tp:taxon-authority>(Shuttleworth, 1853)</tp:taxon-authority><xref ref-type="fig" rid="F1">Fig. 5</xref><tp:nomenclature-citation-list><tp:nomenclature-citation><tp:taxon-name>Chiton (Acanthopleura) piceolus</tp:taxon-name><comment> Shuttleworth, 1853 </comment></tp:nomenclature-citation><tp:nomenclature-citation><tp:taxon-name>Nuttalina piceolus</tp:taxon-name><comment> Pilsbry, 1894 </comment></tp:nomenclature-citation><tp:nomenclature-citation><tp:taxon-name>Nuttalina piceola</tp:taxon-name><comment> Nierstrasz, 1906 </comment></tp:nomenclature-citation><tp:nomenclature-citation><tp:taxon-name>Middendorfia piceola</tp:taxon-name><comment> Bergenhayn, 1931 </comment></tp:nomenclature-citation></tp:nomenclature-citation-list></tp:nomenclature><tp:treatment-sec sec-type="Records for the area"><title>Records for the area.</title><p><xref ref-type="bibr" rid="B26">Kaas and Van Belle (1981</xref>, <xref ref-type="bibr" rid="B28">1985b</xref>), <xref ref-type="bibr" rid="B46">Van Belle (1984)</xref>, <xref ref-type="bibr" rid="B25">Kaas (1991)</xref>.</p></tp:treatment-sec><tp:treatment-sec sec-type="Distribution"><title>Distribution and biotope.</title><p>Azores and Canary Islands (<xref ref-type="bibr" rid="B28">Kaas and Van Belle 1985b</xref>). Intertidal.</p></tp:treatment-sec><tp:treatment-sec sec-type="Material examined"><title>Material examined.</title><p>São Miguel (intertidal zone down to 14 m depth: DBUA 625, 1 spm; DBUA 743, 1 spm; DBUA 744, 23 spm; DBUA 745, 14 spm; DBUA 1056, 1 spm).</p><!--PageBreak--></tp:treatment-sec><tp:treatment-sec sec-type="Fossil record"><title>Fossil record.</title><p>No fossil representatives are known from the Azores.</p></tp:treatment-sec><tp:treatment-sec sec-type="Description"><title>Description (abridged).</title><p>Small size (up to 10 × 6 mm), dorsal elevation ratio = 0.31 (<xref ref-type="bibr" rid="B28">Kaas and Van Belle 1985b</xref>). Tegmentum with round quincuncially arranged granules, but valves generally strongly eroded, and sculpture usually preserved only along the anterior margins of the valves. Valves rather thick, with a strong apical callus. Girdle wide, approx. 40% of the total width.</p></tp:treatment-sec><tp:treatment-sec sec-type="Remarks"><title>Remarks.</title><p>This species has been overlooked and confused with <italic><tp:taxon-name>Lepidochitona simrothi</tp:taxon-name></italic>. However, it is easy to separate these two species, as <italic><tp:taxon-name>Lepidochitona piceola</tp:taxon-name></italic> does not have the long, smooth, curved needles characteristic of the girdle of <italic><tp:taxon-name>Lepidochitona simrothi</tp:taxon-name></italic>. The only records before this work were those of <xref ref-type="bibr" rid="B28">Kaas and Van Belle (1985b)</xref> who reported the species from the intertidal of São Miguel Island, and <xref ref-type="bibr" rid="B25">Kaas (1991)</xref> who reported the species from the Formigas Islets (0-15 m depth).</p></tp:treatment-sec><tp:treatment-sec><!--Section generated to contain objects referenced in tp:taxon-treatment.--><fig id="F1" position="float" orientation="portrait"><label>Figures 1–9.</label><caption><p>Shallow polyplacophorans from the Azores. <bold>1–2</bold> <italic><tp:taxon-name>Hanleya hanleyi</tp:taxon-name></italic> (Bean in Thorpe, 1844), DBUA 551 (Flores, Porto da Baleia) <bold>3–4</bold> <italic><tp:taxon-name>Lepidochitona</tp:taxon-name></italic> cf. <italic>canariensis</italic> (Thiele, 1909), DBUA 356 (Formigas Islets, intertidal) <bold>5</bold> <italic><tp:taxon-name>Lepidochitona piceola</tp:taxon-name></italic> (Shuttleworth, 1853), DBUA 743 (São Miguel Island, Baía do Rosto do Cão, intertidal) <bold>6–7</bold> <italic><tp:taxon-name>Lepidochitona simrothi</tp:taxon-name></italic> (Thiele, 1902), DBUA 459 (Pico, Lajes do Pico, intertidal) <bold>8</bold> <italic><tp:taxon-name>Tonicella rubra</tp:taxon-name></italic> (Linnaeus, 1767), DBUA 891 (D. João de Castro seamount, 20 m depth) <bold>9</bold> <italic><tp:taxon-name>Acanthochitona fascicularis</tp:taxon-name></italic> (Linnaeus, 1767), DBUA 667 (Pico, Lajes do Pico, 0–6 m depth).</p></caption><graphic xmlns:xlink="http://www.w3.org/1999/xlink" xlink:href="ZooKeys-312-023-g001.jpg" position="float" orientation="portrait" xlink:type="simple"/></fig></tp:treatment-sec><ref-list><ref id="B26"><mixed-citation xmlns:xlink="http://www.w3.org/1999/xlink" xlink:type="simple"><person-group><name name-style="western"><surname>Kaas</surname><given-names>P</given-names></name><name name-style="western"><surname>Van Belle</surname><given-names>RA</given-names></name></person-group> (<year>1981</year>) <article-title>The genus <italic>Lepidochitona</italic> Gray, 1821 (Mollusca: Polyplacophora) in the northeastern Atlantic Ocean, the Mediterranean Sea and the Black Sea.</article-title><source>Zoologische Verhandelingen</source><volume>185</volume>: <fpage>1</fpage>-<lpage>43</lpage>.</mixed-citation></ref><ref id="B28"><mixed-citation xmlns:xlink="http://www.w3.org/1999/xlink" xlink:type="simple"><person-group><name name-style="western"><surname>Kaas</surname><given-names>P</given-names></name><name name-style="western"><surname>Van Belle</surname><given-names>RA</given-names></name></person-group> (<year>1985b</year>) <source>Monograph of living chitons (Mollusca: Polyplacophora), Vol. 2: Suborder Ischnochitonina: Ischnochitonidae: Schizoplacinae, Callochitoninae &amp; Lepidochitoninae.</source><publisher-name>EJ Brill/W Backhuys Eds.</publisher-name>, <publisher-loc>Leiden</publisher-loc>, <lpage>198</lpage> pp.</mixed-citation></ref><ref id="B46"><mixed-citation xmlns:xlink="http://www.w3.org/1999/xlink" xlink:type="simple"><person-group><name name-style="western"><surname>Van Belle</surname><given-names>RA</given-names></name></person-group> (<year>1984</year>) <article-title>De Polyplacophora van de Azoren.</article-title><source>Gloria Maris</source><volume>23</volume>: <fpage>223</fpage>-<lpage>230</lpage>.</mixed-citation></ref><ref id="B25"><mixed-citation xmlns:xlink="http://www.w3.org/1999/xlink" xlink:type="simple"><person-group><name name-style="western"><surname>Kaas</surname><given-names>P</given-names></name></person-group> (<year>1991</year>) <article-title>Chitons (Mollusca: Polyplacophora) procured by the CANCAP I-VII expeditions, 1976–86.</article-title><source>Zoologische Mededelingen</source><volume>65</volume>: <fpage>89</fpage>-<lpage>98</lpage>.</mixed-citation></ref></ref-list></tp:taxon-treatment>
