# Supplementary material for: New records for the shallow-water chiton fauna (Mollusca, Polyplacophora) of the Azores (NE Atlantic)
Source: Zookeys. 2013 Jun 24;(312):23–38. doi: 10.3897/zookeys.312.4768 (PMC3698564; doi:10.3897/zookeys.312.4768)
Supplement: XML Treatment for Lepidochitona simrothi [file zookeys.312.4768-treatment5.xml]

<!DOCTYPE tp:taxon-treatment
  PUBLIC "-//TaxonX//DTD Taxonomic Treatment Publishing DTD v0 20100105//EN" "tax-treatment-NSO.dtd">
<tp:taxon-treatment xmlns:tp="http://www.plazi.org/taxpub"><tp:treatment-meta><mixed-citation publication-type="journal"><person-group><name><surname>Ávila</surname><given-names>Sérgio P.</given-names></name><name><surname>Sigwart</surname><given-names>Julia</given-names></name></person-group><article-title>New records for the shallow-water chiton fauna (Mollusca, Polyplacophora) of the Azores (NE Atlantic)</article-title><source>Zookeys</source><day>24</day><month>6</month><year>2013</year><volume>2013</volume><issue>312</issue><fpage>23</fpage><lpage>38</lpage><pub-id pub-id-type="doi">10.3897/zookeys.312.4768</pub-id></mixed-citation></tp:treatment-meta><tp:nomenclature><tp:taxon-name>
                            <tp:taxon-name-part taxon-name-part-type="genus">Lepidochitona</tp:taxon-name-part>
                            <tp:taxon-name-part taxon-name-part-type="species">simrothi</tp:taxon-name-part>
                            <object-id xmlns:xlink="http://www.w3.org/1999/xlink" xlink:type="simple">http://species-id.net/wiki/Lepidochitona_simrothi</object-id>
                        </tp:taxon-name><tp:taxon-authority>(Thiele, 1902)</tp:taxon-authority><xref ref-type="fig" rid="F1">Figs 6–7</xref></tp:nomenclature><tp:treatment-sec sec-type="Records for the area"><title>Records for the area.</title><p><xref ref-type="bibr" rid="B26">Kaas and Van Belle (1981</xref>, <xref ref-type="bibr" rid="B28">1985b)</xref>, <xref ref-type="bibr" rid="B46">Van Belle (1984)</xref>, <xref ref-type="bibr" rid="B25">Kaas (1991)</xref>, <xref ref-type="bibr" rid="B14">Bullock (1995)</xref>, <xref ref-type="bibr" rid="B34">Morton et al. (1998)</xref>, <xref ref-type="bibr" rid="B30">Macedo et al. (1999)</xref>, <xref ref-type="bibr" rid="B6">Ávila et al. (2000a</xref>, <xref ref-type="bibr" rid="B7">b</xref>), <xref ref-type="bibr" rid="B5">Ávila and Albergaria (2002)</xref>.</p></tp:treatment-sec><tp:treatment-sec sec-type="Distribution"><title>Distribution and biotope.</title><p>Azores (<xref ref-type="bibr" rid="B26">Kaas and Van Belle 1981</xref>; <xref ref-type="bibr" rid="B5">Ávila and Albergaria 2002</xref>) and Portugal (<xref ref-type="bibr" rid="B47">Zalvide et al. 2000</xref>). Littoral and sublittoral to 14 m depth.</p></tp:treatment-sec><tp:treatment-sec sec-type="Material examined"><title>Material examined.</title><p>Faial (3–6 m depth: DBUA 803, 3 spm), Flores (all samples collected in the intertidal zone: DBUA 190, 3 spm; DBUA 191, 1 spm; DBUA 193, 1 spm; DBUA 524, 1 spm; DBUA 554, 6 spm; DBUA 562, 17 spm), Formigas Islets (intertidal zone: DBUA 337, 5 spm; DOP/ML 0032, 1 spm), Pico (0–3 m depth: DBUA 457, 1 spm; DBUA 458, 2 spm; DBUA 459, 1 spm; DBUA 461, 1 spm; DBUA 465, 2 valves; DBUA 475, 1 valve; DBUA 662, 2 spm); São Miguel (intertidal zone down to 14 m depth: DBUA 625, 1 spm; DBUA 715, 3 spm; DBUA 732, 3 spm; DBUA 740, 28 spm; DBUA 741, 8 spm; DBUA 744, 64 spm; DBUA 745, 39 spm; DBUA 746, 16 spm; DBUA 747, 1 spm; DBUA 793, 1 spm).</p></tp:treatment-sec><tp:treatment-sec sec-type="Fossil record"><title>Fossil record.</title><p>No fossil representatives are known from the Azores.</p></tp:treatment-sec><tp:treatment-sec sec-type="Description"><title>Description (abridged).</title><p>Animal rather small (up to 8 × 4 mm), dorsal elevation ratio = 0.37 (<xref ref-type="bibr" rid="B28">Kaas and Van Belle 1985b</xref>), elongate oval in outline. Tegmentum with round granules. Tail valve very small. Girdle densely covered with small calcareous pustules and distinctive curved spines randomly scattered throughout perinotum armature.</p></tp:treatment-sec><tp:treatment-sec sec-type="Remarks"><title>Remarks.</title><p>Specimens recorded by <xref ref-type="bibr" rid="B22">Hawkins et al. (1990: 27–28)</xref> and <xref ref-type="bibr" rid="B13">Azevedo (1991: 29)</xref> probably belong to this species but were not identified at species level. These specimens were not present in the DBUA collection and could not be examined by the authors. The image of <italic><tp:taxon-name>Lepidochitona</tp:taxon-name></italic> sp. (<xref ref-type="bibr" rid="B30">Macedo et al. 1999</xref>: 75) represents a specimen of <italic><tp:taxon-name>Lepidochitona simrothi</tp:taxon-name></italic>. This is the most common chiton in the Azores.</p><!--PageBreak--></tp:treatment-sec><tp:treatment-sec><!--Section generated to contain objects referenced in tp:taxon-treatment.--><fig id="F1" position="float" orientation="portrait"><label>Figures 1–9.</label><caption><p>Shallow polyplacophorans from the Azores. <bold>1–2</bold> <italic><tp:taxon-name>Hanleya hanleyi</tp:taxon-name></italic> (Bean in Thorpe, 1844), DBUA 551 (Flores, Porto da Baleia) <bold>3–4</bold> <italic><tp:taxon-name>Lepidochitona</tp:taxon-name></italic> cf. <italic>canariensis</italic> (Thiele, 1909), DBUA 356 (Formigas Islets, intertidal) <bold>5</bold> <italic><tp:taxon-name>Lepidochitona piceola</tp:taxon-name></italic> (Shuttleworth, 1853), DBUA 743 (São Miguel Island, Baía do Rosto do Cão, intertidal) <bold>6–7</bold> <italic><tp:taxon-name>Lepidochitona simrothi</tp:taxon-name></italic> (Thiele, 1902), DBUA 459 (Pico, Lajes do Pico, intertidal) <bold>8</bold> <italic><tp:taxon-name>Tonicella rubra</tp:taxon-name></italic> (Linnaeus, 1767), DBUA 891 (D. João de Castro seamount, 20 m depth) <bold>9</bold> <italic><tp:taxon-name>Acanthochitona fascicularis</tp:taxon-name></italic> (Linnaeus, 1767), DBUA 667 (Pico, Lajes do Pico, 0–6 m depth).</p></caption><graphic xmlns:xlink="http://www.w3.org/1999/xlink" xlink:href="ZooKeys-312-023-g001.jpg" position="float" orientation="portrait" xlink:type="simple"/></fig></tp:treatment-sec><ref-list><ref id="B26"><mixed-citation xmlns:xlink="http://www.w3.org/1999/xlink" xlink:type="simple"><person-group><name name-style="western"><surname>Kaas</surname><given-names>P</given-names></name><name name-style="western"><surname>Van Belle</surname><given-names>RA</given-names></name></person-group> (<year>1981</year>) <article-title>The genus <italic>Lepidochitona</italic> Gray, 1821 (Mollusca: Polyplacophora) in the northeastern Atlantic Ocean, the Mediterranean Sea and the Black Sea.</article-title><source>Zoologische Verhandelingen</source><volume>185</volume>: <fpage>1</fpage>-<lpage>43</lpage>.</mixed-citation></ref><ref id="B28"><mixed-citation xmlns:xlink="http://www.w3.org/1999/xlink" xlink:type="simple"><person-group><name name-style="western"><surname>Kaas</surname><given-names>P</given-names></name><name name-style="western"><surname>Van Belle</surname><given-names>RA</given-names></name></person-group> (<year>1985b</year>) <source>Monograph of living chitons (Mollusca: Polyplacophora), Vol. 2: Suborder Ischnochitonina: Ischnochitonidae: Schizoplacinae, Callochitoninae &amp; Lepidochitoninae.</source><publisher-name>EJ Brill/W Backhuys Eds.</publisher-name>, <publisher-loc>Leiden</publisher-loc>, <lpage>198</lpage> pp.</mixed-citation></ref><ref id="B46"><mixed-citation xmlns:xlink="http://www.w3.org/1999/xlink" xlink:type="simple"><person-group><name name-style="western"><surname>Van Belle</surname><given-names>RA</given-names></name></person-group> (<year>1984</year>) <article-title>De Polyplacophora van de Azoren.</article-title><source>Gloria Maris</source><volume>23</volume>: <fpage>223</fpage>-<lpage>230</lpage>.</mixed-citation></ref><ref id="B25"><mixed-citation xmlns:xlink="http://www.w3.org/1999/xlink" xlink:type="simple"><person-group><name name-style="western"><surname>Kaas</surname><given-names>P</given-names></name></person-group> (<year>1991</year>) <article-title>Chitons (Mollusca: Polyplacophora) procured by the CANCAP I-VII expeditions, 1976–86.</article-title><source>Zoologische Mededelingen</source><volume>65</volume>: <fpage>89</fpage>-<lpage>98</lpage>.</mixed-citation></ref><ref id="B14"><mixed-citation xmlns:xlink="http://www.w3.org/1999/xlink" xlink:type="simple"><person-group><name name-style="western"><surname>Bullock</surname><given-names>RC</given-names></name></person-group> (<year>1995</year>) <article-title>The distribution of the molluscan fauna associated with the intertidal coralline algal turf of a partially submerged volcanic crater, the Ilhéu de Vila Franca, São Miguel, Azores.</article-title> In: <person-group><name name-style="western"><surname>Martins</surname><given-names>AMF</given-names></name></person-group> (<role>Ed.</role>). <issue-title>, The marine fauna and flora of the Azores. Proceedings of the Second International Workshop of Malacology and Marine Biology, Vila Franca do Campo, São Miguel, Azores.</issue-title><source>Açoreana Suplemento</source><volume>4</volume>: <fpage>9</fpage>–<lpage>55</lpage>.</mixed-citation></ref><ref id="B34"><mixed-citation xmlns:xlink="http://www.w3.org/1999/xlink" xlink:type="simple"><person-group><name name-style="western"><surname>Morton</surname><given-names>B</given-names></name><name name-style="western"><surname>Britton</surname><given-names>JC</given-names></name><name name-style="western"><surname>Martins</surname><given-names>AMF</given-names></name></person-group> (<year>1998</year>) <source>Ecologia Costeira dos Açores.</source><publisher-name>Sociedade Afonso Chaves</publisher-name>, <publisher-loc>Ponta Delgada</publisher-loc>, <lpage>249</lpage> pp.</mixed-citation></ref><ref id="B30"><mixed-citation xmlns:xlink="http://www.w3.org/1999/xlink" xlink:type="simple"><person-group><name name-style="western"><surname>Macedo</surname><given-names>MCC</given-names></name><name name-style="western"><surname>Macedo</surname><given-names>MIC</given-names></name><name name-style="western"><surname>Borges</surname><given-names>JP</given-names></name></person-group> (<year>1999</year>) <source>Conchas Marinhas de Portugal.</source><publisher-name>Editorial Verbo</publisher-name>, <publisher-loc>Lisboa</publisher-loc>, <lpage>516</lpage> pp.</mixed-citation></ref><ref id="B6"><mixed-citation xmlns:xlink="http://www.w3.org/1999/xlink" xlink:type="simple"><person-group><name name-style="western"><surname>Ávila</surname><given-names>SP</given-names></name><name name-style="western"><surname>Azevedo</surname><given-names>JMN</given-names></name><name name-style="western"><surname>Gonçalves</surname><given-names>JM</given-names></name><name name-style="western"><surname>Fontes</surname><given-names>J</given-names></name><name name-style="western"><surname>Cardigos</surname><given-names>F</given-names></name></person-group> (<year>2000a</year>) <article-title>Checklist of the shallow-water marine molluscs of the Azores: 2 - São Miguel Island.</article-title><source>Açoreana</source><volume>9</volume>: <fpage>139</fpage>-<lpage>173</lpage>.</mixed-citation></ref><ref id="B7"><mixed-citation xmlns:xlink="http://www.w3.org/1999/xlink" xlink:type="simple"><person-group><name name-style="western"><surname>Ávila</surname><given-names>SP</given-names></name><name name-style="western"><surname>Fontes</surname><given-names>J</given-names></name><name name-style="western"><surname>Tempera</surname><given-names>F</given-names></name><name name-style="western"><surname>Cardigos</surname><given-names>F</given-names></name></person-group> (<year>2000b</year>) <article-title>Additions to the marine molluscs of the Formigas Islets, Azores.</article-title><source>Açoreana</source><volume>9</volume>: <fpage>175</fpage>-<lpage>178</lpage>.</mixed-citation></ref><ref id="B5"><mixed-citation xmlns:xlink="http://www.w3.org/1999/xlink" xlink:type="simple"><person-group><name name-style="western"><surname>Ávila</surname><given-names>SP</given-names></name><name name-style="western"><surname>Albergaria</surname><given-names>A</given-names></name></person-group> (<year>2002</year>) <article-title>The shallow-water Polyplacophora of the Azores and some comments on the biogeographical relationships of the Azorean malacofauna.</article-title><source>Bollettino Malacologico</source><volume>38</volume>(<issue>1–4</issue>)): <fpage>41</fpage>-<lpage>44</lpage>.</mixed-citation></ref><ref id="B47"><mixed-citation xmlns:xlink="http://www.w3.org/1999/xlink" xlink:type="simple"><person-group><name name-style="western"><surname>Zalvide</surname><given-names>PC</given-names></name><name name-style="western"><surname>García</surname><given-names>FJ</given-names></name><name name-style="western"><surname>Urgorri</surname><given-names>V</given-names></name></person-group> (<year>2000</year>) <article-title>. Nuevos datos anatómicos del género <italic>Chiton</italic> Linnaeus, 1758 (Mollusca, Polyplacophora) en la Península Ibérica.</article-title><source>Iberus</source><volume>18</volume> (<issue>2</issue>): <fpage>1</fpage>-<lpage>15</lpage>.</mixed-citation></ref><ref id="B22"><mixed-citation xmlns:xlink="http://www.w3.org/1999/xlink" xlink:type="simple"><person-group><name name-style="western"><surname>Hawkins</surname><given-names>SJ</given-names></name><name name-style="western"><surname>Burnay</surname><given-names>LP</given-names></name><name name-style="western"><surname>Neto</surname><given-names>AI</given-names></name><name name-style="western"><surname>Cunha</surname><given-names>RT</given-names></name><name name-style="western"><surname>Martins</surname><given-names>AMF</given-names></name></person-group> (<year>1990</year>) <article-title>A description of the zonation patterns of molluscs and other important biota on the south coast of São Miguel, Azores.</article-title> In: <person-group><name name-style="western"><surname>Martins</surname><given-names>AMF</given-names></name></person-group> (<role>Ed.</role>). <issue-title>, The marine fauna and flora of the Azores. Proceedings of the First International Workshop of Malacology São Miguel, Azores.</issue-title><source>Açoreana Suplemento</source><volume>2</volume>: <fpage>21</fpage>–<lpage>38</lpage>.</mixed-citation></ref><ref id="B13"><mixed-citation xmlns:xlink="http://www.w3.org/1999/xlink" xlink:type="simple"><person-group><name name-style="western"><surname>Azevedo</surname><given-names>JMN</given-names></name></person-group> (<year>1991</year>) <source>Estudo das comunidades malacológicas fitais do litoral em São Miguel, Açores. MSc thesis, Ponta Delgada, Portugal: Universidade dos Açores.</source></mixed-citation></ref></ref-list></tp:taxon-treatment>
