# Supplementary material for: New records for the shallow-water chiton fauna (Mollusca, Polyplacophora) of the Azores (NE Atlantic)
Source: Zookeys. 2013 Jun 24;(312):23–38. doi: 10.3897/zookeys.312.4768 (PMC3698564; doi:10.3897/zookeys.312.4768)
Supplement: XML Treatment for Tonicella rubra [file zookeys.312.4768-treatment6.xml]

<!DOCTYPE tp:taxon-treatment
  PUBLIC "-//TaxonX//DTD Taxonomic Treatment Publishing DTD v0 20100105//EN" "tax-treatment-NSO.dtd">
<tp:taxon-treatment xmlns:tp="http://www.plazi.org/taxpub"><tp:treatment-meta><mixed-citation publication-type="journal"><person-group><name><surname>Ávila</surname><given-names>Sérgio P.</given-names></name><name><surname>Sigwart</surname><given-names>Julia</given-names></name></person-group><article-title>New records for the shallow-water chiton fauna (Mollusca, Polyplacophora) of the Azores (NE Atlantic)</article-title><source>Zookeys</source><day>24</day><month>6</month><year>2013</year><volume>2013</volume><issue>312</issue><fpage>23</fpage><lpage>38</lpage><pub-id pub-id-type="doi">10.3897/zookeys.312.4768</pub-id></mixed-citation></tp:treatment-meta><tp:nomenclature><tp:taxon-name>
                            <tp:taxon-name-part taxon-name-part-type="genus">Tonicella</tp:taxon-name-part>
                            <tp:taxon-name-part taxon-name-part-type="species">rubra</tp:taxon-name-part>
                            <object-id xmlns:xlink="http://www.w3.org/1999/xlink" xlink:type="simple">http://species-id.net/wiki/Tonicella_rubra</object-id>
                        </tp:taxon-name><tp:taxon-authority>(Linnaeus, 1767)</tp:taxon-authority><xref ref-type="fig" rid="F1">Fig. 8</xref><tp:nomenclature-citation-list><tp:nomenclature-citation><tp:taxon-name>Chiton laevis</tp:taxon-name><comment> Pennant, 1777 = </comment></tp:nomenclature-citation><tp:nomenclature-citation><tp:taxon-name>Chiton minimus</tp:taxon-name><comment> Spengler, 1797 = </comment></tp:nomenclature-citation><tp:nomenclature-citation><tp:taxon-name>Chiton incarnatus</tp:taxon-name><comment> Reeve, 1848 = </comment></tp:nomenclature-citation><tp:nomenclature-citation><tp:taxon-name>Chiton latus</tp:taxon-name><comment> Leach, 1852 = </comment></tp:nomenclature-citation><tp:nomenclature-citation><tp:taxon-name>Chiton ruber</tp:taxon-name><comment> var. <italic>oblonga</italic> Jeffreys, 1865 = </comment></tp:nomenclature-citation><tp:nomenclature-citation><tp:taxon-name>Tonicella rubra</tp:taxon-name><comment> var. <italic>index</italic> Balch, 1906 = </comment></tp:nomenclature-citation><tp:nomenclature-citation><tp:taxon-name>Tonicella beringensis</tp:taxon-name><comment> Jakovleva, 1951 = </comment></tp:nomenclature-citation><tp:nomenclature-citation><tp:taxon-name>Tonicella granulata</tp:taxon-name><comment> Jakovleva, 1952 = </comment></tp:nomenclature-citation><tp:nomenclature-citation><tp:taxon-name>Tonicella zotini</tp:taxon-name><comment> Jakovleva, 1952 = </comment></tp:nomenclature-citation><tp:nomenclature-citation><tp:taxon-name>Tonicella beringensislucida</tp:taxon-name><comment> Sirenko, 1974 = </comment></tp:nomenclature-citation><tp:nomenclature-citation><tp:taxon-name>Chiton cinereus</tp:taxon-name><comment> Linnaeus, 1767 <italic>sensu</italic> Fabricius, 1780 ! </comment></tp:nomenclature-citation></tp:nomenclature-citation-list></tp:nomenclature><tp:treatment-sec sec-type="Records for the area"><title>Records for the area.</title><p>This is the first record for the Azores.</p></tp:treatment-sec><tp:treatment-sec sec-type="Distribution"><title>Distribution and biotope.</title><p>This species has an Arctic-circumboreal distribution, including the Arctic Ocean (Barents Sea, White Sea, Spitzbergen), the North Pacific (northern Japan), the western North Atlantic as far south as New London (Connecticut) (<xref ref-type="bibr" rid="B28">Kaas and van Belle 1985b</xref>) and the eastern Atlantic from Greenland and Scandinavia to Britain and Ireland (<xref ref-type="bibr" rid="B28">Kaas and van Belle 1985b</xref>), and now the Azores.</p></tp:treatment-sec><tp:treatment-sec sec-type="Material examined"><title>Material examined.</title><p>Dom João de Castro seamount (20 m depth: DBUA 891, 1 spm).</p></tp:treatment-sec><tp:treatment-sec sec-type="Fossil record"><title>Fossil record.</title><p>No fossil representatives are known from the Azores.</p></tp:treatment-sec><tp:treatment-sec sec-type="Description"><title>Description (abridged).</title><p>Up to 15 × 9 mm in the North Atlantic; dorsal elevation ratio = 0.29. Valves beaked, girdle narrow. Tegmentum appears smooth, with growth lines clearly visible under magnification. Colour orange to pinkish, generally with small reddish-brown blotches. Girdle relatively narrow and covered by small scales, appearing sandy to the naked eye, coloured like the tegmentum, but sometimes with white or cream markings particularly at the junctures between valves.</p></tp:treatment-sec><tp:treatment-sec sec-type="Remarks"><title>Remarks.</title><p>The Dom João de Castro Bank (Lat 38°13.3’N, Long 26°36.2’W) is a shallow seamount (minimum depth = 13 m) located between the islands of São Miguel and Terceira. The last eruption was in December 1720 when a small island (~1 km long and 150 m high) was formed (<xref ref-type="bibr" rid="B1">Agostinho 1934</xref>). This island disappeared within a year and nowadays the seamount is capped by a submarine caldera (300 × 600 m) approx. 40 m deep, with strong hydrothermal activity in vents located at approx.20 m depth (<xref ref-type="bibr" rid="B9">Ávila et al. 2004</xref>; <xref ref-type="bibr" rid="B15">Cardigos et al. 2005</xref>).</p><!--PageBreak--></tp:treatment-sec><tp:treatment-sec><!--Section generated to contain objects referenced in tp:taxon-treatment.--><fig id="F1" position="float" orientation="portrait"><label>Figures 1–9.</label><caption><p>Shallow polyplacophorans from the Azores. <bold>1–2</bold> <italic><tp:taxon-name>Hanleya hanleyi</tp:taxon-name></italic> (Bean in Thorpe, 1844), DBUA 551 (Flores, Porto da Baleia) <bold>3–4</bold> <italic><tp:taxon-name>Lepidochitona</tp:taxon-name></italic> cf. <italic>canariensis</italic> (Thiele, 1909), DBUA 356 (Formigas Islets, intertidal) <bold>5</bold> <italic><tp:taxon-name>Lepidochitona piceola</tp:taxon-name></italic> (Shuttleworth, 1853), DBUA 743 (São Miguel Island, Baía do Rosto do Cão, intertidal) <bold>6–7</bold> <italic><tp:taxon-name>Lepidochitona simrothi</tp:taxon-name></italic> (Thiele, 1902), DBUA 459 (Pico, Lajes do Pico, intertidal) <bold>8</bold> <italic><tp:taxon-name>Tonicella rubra</tp:taxon-name></italic> (Linnaeus, 1767), DBUA 891 (D. João de Castro seamount, 20 m depth) <bold>9</bold> <italic><tp:taxon-name>Acanthochitona fascicularis</tp:taxon-name></italic> (Linnaeus, 1767), DBUA 667 (Pico, Lajes do Pico, 0–6 m depth).</p></caption><graphic xmlns:xlink="http://www.w3.org/1999/xlink" xlink:href="ZooKeys-312-023-g001.jpg" position="float" orientation="portrait" xlink:type="simple"/></fig></tp:treatment-sec><ref-list><ref id="B28"><mixed-citation xmlns:xlink="http://www.w3.org/1999/xlink" xlink:type="simple"><person-group><name name-style="western"><surname>Kaas</surname><given-names>P</given-names></name><name name-style="western"><surname>Van Belle</surname><given-names>RA</given-names></name></person-group> (<year>1985b</year>) <source>Monograph of living chitons (Mollusca: Polyplacophora), Vol. 2: Suborder Ischnochitonina: Ischnochitonidae: Schizoplacinae, Callochitoninae &amp; Lepidochitoninae.</source><publisher-name>EJ Brill/W Backhuys Eds.</publisher-name>, <publisher-loc>Leiden</publisher-loc>, <lpage>198</lpage> pp.</mixed-citation></ref><ref id="B1"><mixed-citation xmlns:xlink="http://www.w3.org/1999/xlink" xlink:type="simple"><person-group><name name-style="western"><surname>Agostinho</surname><given-names>J</given-names></name></person-group> (<year>1934</year>) <article-title>The volcanoes of the Azores.</article-title><source>Bulletin Volcanologic</source><volume>8</volume>: <fpage>123</fpage>-<lpage>138</lpage>. doi: <ext-link ext-link-type="uri" xlink:href="http://dx.doi.org/10.1007/BF02720216" xlink:type="simple">10.1007/BF02720216</ext-link></mixed-citation></ref><ref id="B9"><mixed-citation xmlns:xlink="http://www.w3.org/1999/xlink" xlink:type="simple"><person-group><name name-style="western"><surname>Ávila</surname><given-names>SP</given-names></name><name name-style="western"><surname>Cardigos</surname><given-names>F</given-names></name><name name-style="western"><surname>Santos</surname><given-names>RS</given-names></name></person-group> (<year>2004</year>) <source>D. João de Castro Bank, a shallow-water hydrothermal-vent in the Azores: checklist of the marine mollusks. Arquipélago. Life and Marine Sciences 21A: 75–80.</source></mixed-citation></ref><ref id="B15"><mixed-citation xmlns:xlink="http://www.w3.org/1999/xlink" xlink:type="simple"><person-group><name name-style="western"><surname>Cardigos</surname><given-names>F</given-names></name><name name-style="western"><surname>Colaço</surname><given-names>A</given-names></name><name name-style="western"><surname>Dando</surname><given-names>PR</given-names></name><name name-style="western"><surname>Ávila</surname><given-names>SP</given-names></name><name name-style="western"><surname>Sarradin</surname><given-names>P-M</given-names></name><name name-style="western"><surname>Tempera</surname><given-names>F</given-names></name><name name-style="western"><surname>Conceição</surname><given-names>P</given-names></name><name name-style="western"><surname>Pascoal</surname><given-names>A</given-names></name><name name-style="western"><surname>Santos</surname><given-names>RS</given-names></name></person-group> (<year>2005</year>) <article-title>Shallow water hydrothermal vent field fluids and communities of the D. João de Castro Seamount (Azores).</article-title><source>Chemical Geology</source><volume>224</volume>: <fpage>153</fpage>-<lpage>168</lpage>.</mixed-citation></ref></ref-list></tp:taxon-treatment>
