# Supplementary material for: New records for the shallow-water chiton fauna (Mollusca, Polyplacophora) of the Azores (NE Atlantic)
Source: Zookeys. 2013 Jun 24;(312):23–38. doi: 10.3897/zookeys.312.4768 (PMC3698564; doi:10.3897/zookeys.312.4768)
Supplement: XML Treatment for Acanthochitona fascicularis [file zookeys.312.4768-treatment7.xml]

<!DOCTYPE tp:taxon-treatment
  PUBLIC "-//TaxonX//DTD Taxonomic Treatment Publishing DTD v0 20100105//EN" "tax-treatment-NSO.dtd">
<tp:taxon-treatment xmlns:tp="http://www.plazi.org/taxpub"><tp:treatment-meta><mixed-citation publication-type="journal"><person-group><name><surname>Ávila</surname><given-names>Sérgio P.</given-names></name><name><surname>Sigwart</surname><given-names>Julia</given-names></name></person-group><article-title>New records for the shallow-water chiton fauna (Mollusca, Polyplacophora) of the Azores (NE Atlantic)</article-title><source>Zookeys</source><day>24</day><month>6</month><year>2013</year><volume>2013</volume><issue>312</issue><fpage>23</fpage><lpage>38</lpage><pub-id pub-id-type="doi">10.3897/zookeys.312.4768</pub-id></mixed-citation></tp:treatment-meta><tp:nomenclature><tp:taxon-name>
                            <tp:taxon-name-part taxon-name-part-type="genus">Acanthochitona</tp:taxon-name-part>
                            <tp:taxon-name-part taxon-name-part-type="species">fascicularis</tp:taxon-name-part>
                            <object-id xmlns:xlink="http://www.w3.org/1999/xlink" xlink:type="simple">http://species-id.net/wiki/Acanthochitona_fascicularis</object-id>
                        </tp:taxon-name><tp:taxon-authority>(Linnaeus, 1767)</tp:taxon-authority><xref ref-type="fig" rid="F1">Fig. 9</xref><tp:nomenclature-citation-list><tp:nomenclature-citation><tp:taxon-name>Acanthochites communis</tp:taxon-name><comment> Risso, 1826 = </comment></tp:nomenclature-citation><tp:nomenclature-citation><tp:taxon-name>Chiton fascicularis</tp:taxon-name><comment> var. <italic>major</italic> Philippi, 1836 = </comment></tp:nomenclature-citation><tp:nomenclature-citation><tp:taxon-name>Chiton fascicularis</tp:taxon-name><comment> var. <italic>rubra</italic> Issel, 1870 = </comment></tp:nomenclature-citation><tp:nomenclature-citation><tp:taxon-name>Acanthochites discrepans</tp:taxon-name><comment> var. <italic>minorflava</italic> Monterosato, 1878 <italic>nomen nudum</italic> = </comment></tp:nomenclature-citation><tp:nomenclature-citation><tp:taxon-name>Acanthochites hamatus</tp:taxon-name><comment> Rochebrune, 1882 = </comment></tp:nomenclature-citation><tp:nomenclature-citation><tp:taxon-name>Anisochiton discrepans</tp:taxon-name><comment> var. <italic>elongata</italic> Dautzenberg, 1893 = </comment></tp:nomenclature-citation><tp:nomenclature-citation><tp:taxon-name>Anisochiton discrepans</tp:taxon-name><comment> var. <italic>marmorata</italic> Dautzenberg, 1893 = </comment></tp:nomenclature-citation><tp:nomenclature-citation><tp:taxon-name>Anisochiton discrepans</tp:taxon-name><comment> var. <italic>nigrolineata</italic> Dautzenberg, 1893 = </comment></tp:nomenclature-citation><tp:nomenclature-citation><tp:taxon-name>Acanthochites discrepans</tp:taxon-name><comment> var. <italic>albina</italic> Dautzenberg and Durouchoux, 1900 = </comment></tp:nomenclature-citation><tp:nomenclature-citation><tp:taxon-name>Anisochiton discrepans</tp:taxon-name><comment> var. <italic>viridis</italic> Pallary, 1902 = </comment></tp:nomenclature-citation><tp:nomenclature-citation><tp:taxon-name>Acanthochites discrepans</tp:taxon-name><comment> var. <italic>violaceolimbata</italic> Dautzenberg and Durouchoux, 1906 = </comment></tp:nomenclature-citation><tp:nomenclature-citation><tp:taxon-name>Acanthochiton discrepans</tp:taxon-name><comment> var. <italic>angustivalva</italic> Bergenhayn, 1931 = </comment></tp:nomenclature-citation><tp:nomenclature-citation><tp:taxon-name>Acanthochiton heterochaetus</tp:taxon-name><comment> Bergenhayn, 1931 = </comment></tp:nomenclature-citation><tp:nomenclature-citation><tp:taxon-name>Acanthochiton communis</tp:taxon-name><comment> var. <italic>barashi</italic> Leloup, 1969 = </comment></tp:nomenclature-citation><tp:nomenclature-citation><tp:taxon-name>Acanthochitona bonairensis</tp:taxon-name><comment> Kaas, 1972 = </comment></tp:nomenclature-citation><tp:nomenclature-citation><tp:taxon-name>Chiton echinotus</tp:taxon-name><comment> de Blainville, 1825 ? </comment></tp:nomenclature-citation><tp:nomenclature-citation><tp:taxon-name>Acanthochites carinatus</tp:taxon-name><comment> Risso, 1826 ? </comment></tp:nomenclature-citation><tp:nomenclature-citation><tp:taxon-name>Chiton crinitus</tp:taxon-name><comment> Pennant, 1777 <italic>sensu</italic> Sowerby, G.B. II, 1840 ! </comment></tp:nomenclature-citation><tp:nomenclature-citation><tp:taxon-name>Chiton discrepans</tp:taxon-name><comment> Brown, 1827 <italic>sensu</italic> Sowerby, G.B. II, 1840 ! </comment></tp:nomenclature-citation></tp:nomenclature-citation-list></tp:nomenclature><tp:treatment-sec sec-type="Records for the area"><title>Records for the area.</title><p><xref ref-type="bibr" rid="B29">MacAndrew (1856)</xref>, <xref ref-type="bibr" rid="B18">Dautzenberg (1927)</xref>, <xref ref-type="bibr" rid="B33">Morton (1967)</xref>, <xref ref-type="bibr" rid="B46">Van Belle (1984)</xref>, <xref ref-type="bibr" rid="B24">Kaas (1985</xref>, <xref ref-type="bibr" rid="B25">1991</xref>), <xref ref-type="bibr" rid="B5">Ávila and Albergaria (2002)</xref>.</p></tp:treatment-sec><tp:treatment-sec sec-type="Distribution"><title>Distribution and biotope.</title><p>Found in the North Atlantic from Ireland and Britain, south to Portuguese shores (<xref ref-type="bibr" rid="B37">Nobre 1931</xref>), Azores, Madeira, Selvagens (<xref ref-type="bibr" rid="B2">Albuquerque et al. 2009</xref>), Canary Islands and throughout the Mediterranean Sea (<xref ref-type="bibr" rid="B24">Kaas 1985</xref>, <xref ref-type="bibr" rid="B25">1991</xref>). From the intertidal zone down to 50 m depth (<xref ref-type="bibr" rid="B46">Van Belle 1984</xref>).</p><!--PageBreak--></tp:treatment-sec><tp:treatment-sec sec-type="Material examined"><title>Material examined.</title><p>Faial (10–23 m depth: DBUA 410, 1 spm; DBUA 433, 1 spm; DBUA 801, 1 spm), Flores (intertidal zone down to 20 m depth: DBUA 240, 2 spm; DBUA 569, 1 spm; DBUA 574, 1 spm; DBUA 577, 2 spm; DBUA 725, 1 spm; DBUA 799, 1 spm), Formigas (6–15 m depth: DBUA 332, 1 spm; DBUA 355, 1 valve), Pico (intertidal zone down to 15 m depth: DBUA 486, 1 spm; DBUA 667, 5 spm; DBUA 671, 1 spm; DBUA 800, 1 spm; DBUA 857/DOP/ML 0050, 1 spm; DBUA 858/DOP/ML0051, 1 spm; DBUA 1047, 1 spm), São Miguel (intertidal zone down to 20 m depth: DBUA 176, 1 spm; DBUA 637, 1 spm; DBUA 683, 1 spm; DBUA 700, 2 spm; DBUA 708/F, 1 spm; DBUA 719, 1 valve; DBUA 721, 1 spm; DBUA 730, 3 spm; DBUA 731, 1 spm; DBUA 732, 2 spm; DBUA 733, 1 spm; DBUA 748, 2 spm; DBUA 751, 1 spm; DBUA 752, 2 spm; DBUA 767, 1 spm; DBUA 794, 2 spm; DBUA 1056, 3 spm).</p></tp:treatment-sec><tp:treatment-sec sec-type="Fossil record"><title>Fossil record.</title><p>No fossil representatives are known from the Azores.</p></tp:treatment-sec><tp:treatment-sec sec-type="Description"><title>Description (abridged).</title><p>Rather large, up to 24 × 15 mm (DBUA 667). Overall colour is variable (black, blue, olive, orange, cream). Valves typically olive-green with reddish blotches; the wide jugal area is usually lighter (cream or beige) with dark longitudinal streaks. Visible portion of the valves is trapezoidal, little or no beak. The central area with faint longitudinal grooves; lateral areas covered with closely-spaced, small round granules in quincunx and forming radiating rows. Girdle broad and densely covered with short spicules, with 18 large tufts of spines arranged around the head and at the sutures. One specimen from the Azores had a girdle that appeared cyan blue in life. There is a distinct marginal fringe of small tapered spicules.</p></tp:treatment-sec><tp:treatment-sec sec-type="Remarks"><title>Remarks.</title><p>This is the largest chiton in the Azores, commonly found under stones buried in pebbles or in sand, in shallow water, sometimes in groups of two or three specimens. <italic><tp:taxon-name>Acanthochitona fascicularis</tp:taxon-name></italic> is particularly variable in colour.</p></tp:treatment-sec><tp:treatment-sec><!--Section generated to contain objects referenced in tp:taxon-treatment.--><fig id="F1" position="float" orientation="portrait"><label>Figures 1–9.</label><caption><p>Shallow polyplacophorans from the Azores. <bold>1–2</bold> <italic><tp:taxon-name>Hanleya hanleyi</tp:taxon-name></italic> (Bean in Thorpe, 1844), DBUA 551 (Flores, Porto da Baleia) <bold>3–4</bold> <italic><tp:taxon-name>Lepidochitona</tp:taxon-name></italic> cf. <italic>canariensis</italic> (Thiele, 1909), DBUA 356 (Formigas Islets, intertidal) <bold>5</bold> <italic><tp:taxon-name>Lepidochitona piceola</tp:taxon-name></italic> (Shuttleworth, 1853), DBUA 743 (São Miguel Island, Baía do Rosto do Cão, intertidal) <bold>6–7</bold> <italic><tp:taxon-name>Lepidochitona simrothi</tp:taxon-name></italic> (Thiele, 1902), DBUA 459 (Pico, Lajes do Pico, intertidal) <bold>8</bold> <italic><tp:taxon-name>Tonicella rubra</tp:taxon-name></italic> (Linnaeus, 1767), DBUA 891 (D. João de Castro seamount, 20 m depth) <bold>9</bold> <italic><tp:taxon-name>Acanthochitona fascicularis</tp:taxon-name></italic> (Linnaeus, 1767), DBUA 667 (Pico, Lajes do Pico, 0–6 m depth).</p></caption><graphic xmlns:xlink="http://www.w3.org/1999/xlink" xlink:href="ZooKeys-312-023-g001.jpg" position="float" orientation="portrait" xlink:type="simple"/></fig></tp:treatment-sec><ref-list><ref id="B29"><mixed-citation xmlns:xlink="http://www.w3.org/1999/xlink" xlink:type="simple"><person-group><name name-style="western"><surname>MacAndrew</surname><given-names>R</given-names></name></person-group> (<year>1856</year>) <source>Report on the marine testaceous Mollusca of the North-East Atlantic and neighbouring seas and the physical conditions affecting their development.</source><publisher-name>Report of the British Association for the Advance of Science</publisher-name>, <publisher-loc>London</publisher-loc>, <lpage>158</lpage> pp.</mixed-citation></ref><ref id="B18"><mixed-citation xmlns:xlink="http://www.w3.org/1999/xlink" xlink:type="simple"><person-group><name name-style="western"><surname>Dautzenberg</surname><given-names>P</given-names></name></person-group> (<year>1927</year>) <article-title>Mollusques provenant des campagnes scientifiques du Prince Albert Ier de Monaco dans l’Océan Atlantique et dans le Golfe de Gascogne. Résultats des campagnes scientifiques accomplies sur son yacht par Albert I<sup>er</sup>.</article-title><volume>72</volume>: <fpage>1</fpage>-<lpage>400</lpage>.</mixed-citation></ref><ref id="B33"><mixed-citation xmlns:xlink="http://www.w3.org/1999/xlink" xlink:type="simple"><person-group><name name-style="western"><surname>Morton</surname><given-names>B</given-names></name></person-group> (<year>1967</year>) <source>Malacological Report. Chelsea College Azores Expedition, July–October 1965. Final Report: 30–38.</source></mixed-citation></ref><ref id="B46"><mixed-citation xmlns:xlink="http://www.w3.org/1999/xlink" xlink:type="simple"><person-group><name name-style="western"><surname>Van Belle</surname><given-names>RA</given-names></name></person-group> (<year>1984</year>) <article-title>De Polyplacophora van de Azoren.</article-title><source>Gloria Maris</source><volume>23</volume>: <fpage>223</fpage>-<lpage>230</lpage>.</mixed-citation></ref><ref id="B24"><mixed-citation xmlns:xlink="http://www.w3.org/1999/xlink" xlink:type="simple"><person-group><name name-style="western"><surname>Kaas</surname><given-names>P</given-names></name></person-group> (<year>1985</year>) <source>The genus <italic>Acanthochitona</italic> Gray, 1821 (Mollusca, Polyplacophora) in the north-eastern Atlantic Ocean and in the Mediterranean Sea, with designation of neotypes of <italic>A. fascicularis</italic> (L., 1767) and of <italic>A. crinita</italic> (Pennant, 1777). Bulletin du Muséum National d’Histoire Naturelle, Paris, 4e. sér., 7, section A 3: 579–609.</source></mixed-citation></ref><ref id="B25"><mixed-citation xmlns:xlink="http://www.w3.org/1999/xlink" xlink:type="simple"><person-group><name name-style="western"><surname>Kaas</surname><given-names>P</given-names></name></person-group> (<year>1991</year>) <article-title>Chitons (Mollusca: Polyplacophora) procured by the CANCAP I-VII expeditions, 1976–86.</article-title><source>Zoologische Mededelingen</source><volume>65</volume>: <fpage>89</fpage>-<lpage>98</lpage>.</mixed-citation></ref><ref id="B5"><mixed-citation xmlns:xlink="http://www.w3.org/1999/xlink" xlink:type="simple"><person-group><name name-style="western"><surname>Ávila</surname><given-names>SP</given-names></name><name name-style="western"><surname>Albergaria</surname><given-names>A</given-names></name></person-group> (<year>2002</year>) <article-title>The shallow-water Polyplacophora of the Azores and some comments on the biogeographical relationships of the Azorean malacofauna.</article-title><source>Bollettino Malacologico</source><volume>38</volume>(<issue>1–4</issue>)): <fpage>41</fpage>-<lpage>44</lpage>.</mixed-citation></ref><ref id="B37"><mixed-citation xmlns:xlink="http://www.w3.org/1999/xlink" xlink:type="simple"><person-group><name name-style="western"><surname>Nobre</surname><given-names>A</given-names></name></person-group> (<year>1931</year>) <source>Moluscos marinhos de Portugal, Vol. 1.</source><publisher-name>Instituto de Zoologia da Universidade do Porto</publisher-name>, <publisher-loc>Porto</publisher-loc>, <lpage>466</lpage> pp.</mixed-citation></ref><ref id="B2"><mixed-citation xmlns:xlink="http://www.w3.org/1999/xlink" xlink:type="simple"><person-group><name name-style="western"><surname>Albuquerque</surname><given-names>M</given-names></name><name name-style="western"><surname>Borges</surname><given-names>JP</given-names></name><name name-style="western"><surname>Calado</surname><given-names>G</given-names></name></person-group> (<year>2009</year>) <source>Moluscos marinhos.</source><publisher-name>Atlas das Ilhas Selvagens. Direcção Regional do Ambiente</publisher-name>, <publisher-loc>Funchal</publisher-loc>, <lpage>309</lpage> pp.</mixed-citation></ref></ref-list></tp:taxon-treatment>
